# Supplementary material for: Contrasting Host-Parasite Population Structure: Morphology and Mitogenomics of a Parasitic Flatworm on Pelagic Deepwater Cichlid Fishes from Lake Tanganyika
Source: Biology (Basel). 2021 Aug 18;10(8):797. doi: 10.3390/biology10080797 (PMC8389663; doi:10.3390/biology10080797)
Supplement: Supplementary file 1 [file biology-10-00797-s001.zip]

Archive with 1 entries (1 files):
- biology-1279428-supplementary.pdf
